# Supplementary material for: COVID-19 Patients’ Medication Management during Transition of Care from Hospital to Virtual Care: A Cross-Sectional Survey and Audit
Source: Pharmacy (Basel). 2023 Sep 28;11(5):157. doi: 10.3390/pharmacy11050157 (PMC10610024; doi:10.3390/pharmacy11050157)
Supplement: Supplementary file 1 [file pharmacy-11-00157-s001.zip]

Archive with 2 entries (2 files):
- COVID Model of Care Patient survey.pdf
- STROBE_checklist_cross-sectional COVID MoC 18.3.2023.pdf
